# Supplementary material for: Genome-Wide Analysis of Aquaporins in Japanese Morning Glory (Ipomoea nil)
Source: Plants (Basel). 2023 Mar 30;12(7):1511. doi: 10.3390/plants12071511 (PMC10096635; doi:10.3390/plants12071511)
Supplement: Supplementary file 1 [file plants-12-01511-s001.zip]

Archive with 10 entries (10 files):
- Figure S1.pdf
- Figure S2.pdf
- Figure S3.pdf
- Figure S4.pdf
- Figure S5.pdf
- Figure S6.pdf
- Figure S7.pdf
- Figure S8.pdf
- Figure S9.pdf
- Table S1.pdf
